# Supplementary material for: A new species of terrestrial frog Pristimantis (Strabomantidae) from the upper basin of the Pastaza River, Ecuador
Source: Zookeys. 2019 Mar 19;832:113–33. doi: 10.3897/zookeys.832.30874 (PMC6435602; doi:10.3897/zookeys.832.30874)
Supplement: XML Treatment for Pristimantis mallii [file zookeys.832.30874-treatment1.xml]

<!DOCTYPE tp:taxon-treatment
  PUBLIC "-//TaxonX//DTD Taxonomic Treatment Publishing DTD v0 20100105//EN" "tax-treatment-NSO.dtd">
<tp:taxon-treatment xmlns:tp="http://www.plazi.org/taxpub"><tp:treatment-meta><kwd-group><label>Taxon classification</label><kwd><named-content xmlns:xlink="http://www.w3.org/1999/xlink" content-type="kingdom">Animalia</named-content></kwd><kwd><named-content xmlns:xlink="http://www.w3.org/1999/xlink" content-type="order">Anura</named-content></kwd><kwd><named-content xmlns:xlink="http://www.w3.org/1999/xlink" content-type="family">Strabomantidae</named-content></kwd></kwd-group><mixed-citation publication-type="journal"><person-group><name><surname>Reyes-Puig</surname><given-names>Carolina</given-names></name><name><surname>Pablo Reyes-Puig</surname><given-names>Juan</given-names></name><name><surname>A. Velarde-Garcéz</surname><given-names>Daniel</given-names></name><name><surname>Nicolás Dávalos</surname><given-names/></name><name><surname>Mancero</surname><given-names>Emilio</given-names></name><name><surname>José Navarrete</surname><given-names>María</given-names></name><name><surname>H. Yánez-Muñoz</surname><given-names>Mario</given-names></name><name><surname>F. Cisneros-Heredia</surname><given-names>Diego</given-names></name><name><surname>R. Ron</surname><given-names>Santiago</given-names></name></person-group><article-title>A new species of terrestrial frog <italic><tp:taxon-name><tp:taxon-name-part taxon-name-part-type="genus" reg="Pristimantis">Pristimantis</tp:taxon-name-part></tp:taxon-name></italic> (<tp:taxon-name><tp:taxon-name-part taxon-name-part-type="family">Strabomantidae</tp:taxon-name-part></tp:taxon-name>) from the upper basin of the Pastaza River, Ecuador</article-title><source>Zookeys</source><day>19</day><month>3</month><year>2019</year><volume>832</volume><fpage>113</fpage><lpage>133</lpage><pub-id pub-id-type="doi">10.3897/zookeys.832.30874</pub-id></mixed-citation></tp:treatment-meta><tp:nomenclature><tp:taxon-name>
              <tp:taxon-name-part taxon-name-part-type="genus" reg="Pristimantis">Pristimantis</tp:taxon-name-part>
              <tp:taxon-name-part taxon-name-part-type="species" reg="mallii">mallii</tp:taxon-name-part>
              <object-id xmlns:xlink="http://www.w3.org/1999/xlink" content-type="zoobank" xlink:type="simple">http://zoobank.org/6B898DBA-743A-470A-ABC3-7B123648DFB5</object-id>
            </tp:taxon-name><tp:taxon-status xmlns:xlink="http://www.w3.org/1999/xlink" xlink:type="simple">sp. n.</tp:taxon-status><xref ref-type="fig" rid="F2">Figures 2</xref><xref ref-type="fig" rid="F3">, 3</xref><xref ref-type="fig" rid="F4">, 4</xref><xref ref-type="fig" rid="F5">, 5</xref><xref ref-type="fig" rid="F6">, 6</xref></tp:nomenclature><tp:treatment-sec sec-type="Holotype" id="SECID0EVNAE"><title>Holotype.</title><p><named-content xmlns:xlink="http://www.w3.org/1999/xlink" content-type="dwc:institutional_code" xlink:type="simple">QCAZ</named-content> 52473 (field no. SC-PUCE 35222; Figs <xref ref-type="fig" rid="F3">3</xref>, <xref ref-type="fig" rid="F4">4</xref>), adult female, collected by Fernando Ayala, Diego Paucar, Yerka Sagredo, Juan Pablo Reyes-Puig, Fausto Recalde, Luis Recalde and Santiago Recalde on January 17, 2012 at Reserva Río Zuñag, Fundación EcoMinga, Baños, province of Tungurahua, Ecuador (<named-content xmlns:xlink="http://www.w3.org/1999/xlink" content-type="dwc:verbatimCoordinates" xlink:type="simple"><named-content content-type="geo-json" specific-use="{&#34;type&#34;:&#34;Point&#34;,&#34;coordinates&#34;:[-78.145730,-1.367400]}" id="NCID0ELOAE" xlink:type="simple">1.36740S, 78.14573W</named-content></named-content>; 2140 m elev.).</p></tp:treatment-sec><tp:treatment-sec sec-type="Paratypes" id="SECID0EQOAE"><title>Paratypes</title><p>(7 females, 12 males). <named-content xmlns:xlink="http://www.w3.org/1999/xlink" content-type="dwc:institutional_code" xlink:type="simple">QCAZ</named-content> 39777, adult female, collected by Diego Páez on January 1, 2009 at Reserva Río Zuñag, Fundación EcoMinga, Baños, province of Tungurahua, Ecuador (<named-content xmlns:xlink="http://www.w3.org/1999/xlink" content-type="dwc:verbatimCoordinates" xlink:type="simple"><named-content content-type="geo-json" specific-use="{&#34;type&#34;:&#34;Point&#34;,&#34;coordinates&#34;:[-78.158700,-1.349399]}" id="NCID0E5OAE" xlink:type="simple">1.349399S, 78.15870W</named-content></named-content>; 2127 m elev.). <named-content xmlns:xlink="http://www.w3.org/1999/xlink" content-type="dwc:institutional_code" xlink:type="simple">QCAZ</named-content> 52476, 52477, adult females, collected by Fernando Ayala, Diego Paucar, Yerka Sagredo, Juan Pablo Reyes-Puig, Fausto Recalde, Luis Recalde and Santiago Recalde on January 17, 2012 at Reserva Río Zuñag, Fundación EcoMinga, Baños, province of Tungurahua, Ecuador (<named-content xmlns:xlink="http://www.w3.org/1999/xlink" content-type="dwc:verbatimCoordinates" xlink:type="simple"><named-content content-type="geo-json" specific-use="{&#34;type&#34;:&#34;Point&#34;,&#34;coordinates&#34;:[-78.145840,-1.367610]}" id="NCID0ELPAE" xlink:type="simple">1.36761S, 78.14584W</named-content></named-content>; 2153 m elev.). <named-content xmlns:xlink="http://www.w3.org/1999/xlink" content-type="dwc:institutional_code" xlink:type="simple">QCAZ</named-content> 52494, adult female, collected by Fernando Ayala, Diego Paucar, Yerka Sagredo, Juan Pablo Reyes-Puig, Fausto Recalde, Luis Recalde and Santiago Recalde on January 17, 2012 at Reserva Río Zuñag, Fundación EcoMinga, Baños, province of Tungurahua, Ecuador (<named-content xmlns:xlink="http://www.w3.org/1999/xlink" content-type="dwc:verbatimCoordinates" xlink:type="simple"><named-content content-type="geo-json" specific-use="{&#34;type&#34;:&#34;Point&#34;,&#34;coordinates&#34;:[-78.153860,-1.372200]}" id="NCID0EYPAE" xlink:type="simple">1.37220S, 78.15386W</named-content></named-content>; 1823 m elev.). <abbrev xmlns:xlink="http://www.w3.org/1999/xlink" content-type="institution" xlink:title="Sección de Herpetología, Instituto Nacional de Biodiversidad" id="ABBRID0E4PAE" xlink:type="simple">DHMECN</abbrev> 5236, 5264, adult females, collected by Mario Yánez-Muñoz, Miguel Urgilés and Andrés Laguna on May, 2008 at Reserva Río Zuñag, Baños, Province of Tungurahua, Ecuador (<named-content xmlns:xlink="http://www.w3.org/1999/xlink" content-type="dwc:verbatimCoordinates" xlink:type="simple"><named-content content-type="geo-json" specific-use="{&#34;type&#34;:&#34;Point&#34;,&#34;coordinates&#34;:[-78.186776,-1.400450]}" id="NCID0EFQAE" xlink:type="simple">1.40045S, 78.186776W</named-content></named-content>; 1300 m). <named-content xmlns:xlink="http://www.w3.org/1999/xlink" content-type="dwc:institutional_code" xlink:type="simple">ZSFQ</named-content> 1305, adult female, collected by Carolina Reyes-Puig, Nicolás Dávalos, Daniel Velarde and Emilio Mancero on October 7, 2017 at at Reserva Río Zuñag, Fundación EcoMinga, Baños, province of Tungurahua, Ecuador (<named-content xmlns:xlink="http://www.w3.org/1999/xlink" content-type="dwc:verbatimCoordinates" xlink:type="simple"><named-content content-type="geo-json" specific-use="{&#34;type&#34;:&#34;Point&#34;,&#34;coordinates&#34;:[-78.145830,-1.367610]}" id="NCID0ESQAE" xlink:type="simple">1.36761S, 78.14583W</named-content></named-content>; 2190 m elev.). <named-content xmlns:xlink="http://www.w3.org/1999/xlink" content-type="dwc:institutional_code" xlink:type="simple">QCAZ</named-content> 52512, subadult male, collected by Fernando Ayala, Diego Paucar, Yerka Sagredo, Juan Pablo Reyes-Puig, Fausto Recalde, Luis Recalde and Santiago Recalde on January 20, 2012 at Reserva Río Zuñag, Fundación EcoMinga, Baños, province of Tungurahua, Ecuador (<named-content xmlns:xlink="http://www.w3.org/1999/xlink" content-type="dwc:verbatimCoordinates" xlink:type="simple"><named-content content-type="geo-json" specific-use="{&#34;type&#34;:&#34;Point&#34;,&#34;coordinates&#34;:[-78.163630,-1.375130]}" id="NCID0E6QAE" xlink:type="simple">1.37513S, 78.16363W</named-content></named-content>; 1532 m elev.). <named-content xmlns:xlink="http://www.w3.org/1999/xlink" content-type="dwc:institutional_code" xlink:type="simple">QCAZ</named-content> 52471, 52474, adult males with the same data of the holotype. <named-content xmlns:xlink="http://www.w3.org/1999/xlink" content-type="dwc:institutional_code" xlink:type="simple">QCAZ</named-content> 52478, adult male, collected by Fernando Ayala, Diego Paucar, Yerka Sagredo, Juan Pablo Reyes-Puig, Fausto Recalde, Luis Recalde and Santiago Recalde on January 17, 2012 at Reserva Río Zuñag, Fundación EcoMinga, Baños, province of Tungurahua, Ecuador (<named-content xmlns:xlink="http://www.w3.org/1999/xlink" content-type="dwc:verbatimCoordinates" xlink:type="simple"><named-content content-type="geo-json" specific-use="{&#34;type&#34;:&#34;Point&#34;,&#34;coordinates&#34;:[-78.145830,-1.367610]}" id="NCID0ERRAE" xlink:type="simple">1.36761S, 78.14583W</named-content></named-content>; 2146 m elev.). <named-content xmlns:xlink="http://www.w3.org/1999/xlink" content-type="dwc:institutional_code" xlink:type="simple">QCAZ</named-content> 52480, 52481, adult males, collected by Fernando Ayala, Diego Paucar, Yerka Sagredo, Juan Pablo Reyes-Puig, Fausto Recalde, Luis Recalde and Santiago Recalde on January 17, 2012 at Reserva Río Zuñag, Fundación EcoMinga, Baños, province of Tungurahua, Ecuador (<named-content xmlns:xlink="http://www.w3.org/1999/xlink" content-type="dwc:verbatimCoordinates" xlink:type="simple"><named-content content-type="geo-json" specific-use="{&#34;type&#34;:&#34;Point&#34;,&#34;coordinates&#34;:[-78.145940,-1.367650]}" id="NCID0E5RAE" xlink:type="simple">1.36765S, 78.14594W</named-content></named-content>; 2135 m elev.). <abbrev xmlns:xlink="http://www.w3.org/1999/xlink" content-type="institution" xlink:title="Sección de Herpetología, Instituto Nacional de Biodiversidad" id="ABBRID0EDSAE" xlink:type="simple">DHMECN</abbrev> 5233–5235, 5238, adult males, collected by Mario Yánez-Muñoz, Miguel Urgiles and Andrés Laguna on May, 2008 at Reserva Río Zuñag, Baños, Province of Tungurahua, <!--PageBreak  -->Ecuador (<named-content xmlns:xlink="http://www.w3.org/1999/xlink" content-type="dwc:verbatimCoordinates" xlink:type="simple"><named-content content-type="geo-json" specific-use="{&#34;type&#34;:&#34;Point&#34;,&#34;coordinates&#34;:[-78.186776,-1.400450]}" id="NCID0ENSAE" xlink:type="simple">1.40045S, 78.186776W</named-content></named-content>; 1269 m elev.). <named-content xmlns:xlink="http://www.w3.org/1999/xlink" content-type="dwc:institutional_code" xlink:type="simple">ZSFQ</named-content> 1306, 1327, adult males, collected by Carolina Reyes-Puig, Nicolás Dávalos, Daniel Velarde and Emilio Mancero on October 7, 2017 at Reserva Río Zuñag, Fundación EcoMinga, Baños, province of Tungurahua, Ecuador (<named-content xmlns:xlink="http://www.w3.org/1999/xlink" content-type="dwc:verbatimCoordinates" xlink:type="simple"><named-content content-type="geo-json" specific-use="{&#34;type&#34;:&#34;Point&#34;,&#34;coordinates&#34;:[-78.145830,-1.367610]}" id="NCID0E1SAE" xlink:type="simple">1.36761S, 78.14583W</named-content></named-content>; 2190 m elev.).</p></tp:treatment-sec><tp:treatment-sec sec-type="Generic placement" id="SECID0E6SAE"><title>Generic placement.</title><p>We assign the new species in <italic><tp:taxon-name><tp:taxon-name-part taxon-name-part-type="genus" reg="Pristimantis">Pristimantis</tp:taxon-name-part></tp:taxon-name></italic> based on our molecular data (Fig. <xref ref-type="fig" rid="F1">1</xref>).</p></tp:treatment-sec><tp:treatment-sec sec-type="diagnosis" id="SECID0EQTAE"><title>Diagnosis.</title><p>A new species of <italic><tp:taxon-name><tp:taxon-name-part taxon-name-part-type="genus" reg="Pristimantis">Pristimantis</tp:taxon-name-part></tp:taxon-name></italic> having the following combination of characters: (1) skin on dorsum and flanks shagreen, with rounded tubercles scattered towards the axillary region, with “) (” shaped scapular folds (evident in life); dorsolateral folds absent; skin on venter areolate; discoidal fold slightly defined; (2) tympanic membrane and tympanic annulus present, round, equivalent to 45% of <abbrev xmlns:xlink="http://www.w3.org/1999/xlink" xlink:title="eye diameter" id="ABBRID0E4TAE" xlink:type="simple">ED</abbrev>; supratym<!--PageBreak  -->panic fold present; (3) snout broadly rounded in dorsal view, moderate in length and rounded in lateral view; (4) upper eyelid with one or two subconical tubercles on the center of eyelid and some rounded tubercles (less evident in preserved specimens); <abbrev xmlns:xlink="http://www.w3.org/1999/xlink" xlink:title="upper eyelid" id="ABBRID0EDUAE" xlink:type="simple">EW</abbrev> 100% of <abbrev xmlns:xlink="http://www.w3.org/1999/xlink" xlink:title="interorbital distance" id="ABBRID0EHUAE" xlink:type="simple">IOD</abbrev>; cranial crests absent (5) dentigerous processes of vomers oblique in outline, with five to seven teeth, moderately separated, posteromedial to choanae; (6) vocals slits and nuptial pads present; (7) Finger I shorter that Finger II; discs of digits expanded, truncate; two times the width of the digits on Fingers III and IV; (8) fingers with lateral fringes; (9) ulnar tubercles present, rounded; (10) heel bearing one or two subconical tubercles (less evident in preserved specimens) surrounded by few lower rounded tubercles; inner tarsal fold present, it extends up to 1/4 of the tarsus; (11) inner metatarsal tubercle oval, 5–6× as large as outer metatarsal tubercle that is subconical; supernumerary plantar tubercles indistinct; (12) toes with slightly defined lateral fringes; webbing absent; Toe V longer that Toe III, disc on Toe V reach the distal subarticular tubercle on Toe IV; (13) in life, dorsum and flanks light brown to brown, with irregular dark brown marks bounded by dirty cream, light brown or greenish cream; hidden surfaces of thighs brown splashed with dirty cream; groin with irregular yellowish marks; venter light gray or cream, spotted to densely spotted with brown. Golden coppery iris with black reticulations and a reddish-brown horizontal stripe; (14) <abbrev xmlns:xlink="http://www.w3.org/1999/xlink" xlink:title="snout-vent length" id="ABBRID0ELUAE" xlink:type="simple">SVL</abbrev> in adult males 16.7 ± 4.5 (11.6–21.3 mm); females with 27.6 ± 3.9 (22.6–34.3).</p><!--PageBreak  --></tp:treatment-sec><tp:treatment-sec sec-type="comparisons" id="SECID0EQUAE"><title>Comparisons with other species.</title><p><italic><tp:taxon-name><tp:taxon-name-part taxon-name-part-type="genus" reg="Pristimantis">Pristimantis</tp:taxon-name-part><tp:taxon-name-part taxon-name-part-type="species" reg="mallii">mallii</tp:taxon-name-part></tp:taxon-name></italic> is most similar to its sister species <italic><tp:taxon-name><tp:taxon-name-part taxon-name-part-type="genus" reg="Pristimantis">P.</tp:taxon-name-part><tp:taxon-name-part taxon-name-part-type="species" reg="miktos">miktos</tp:taxon-name-part></tp:taxon-name></italic> (<xref ref-type="bibr" rid="B48">Ortega-Andrade and Venegas 2014</xref>) (characters in parentheses) from the eastern lowlands of Ecuador. However, <italic><tp:taxon-name><tp:taxon-name-part taxon-name-part-type="genus" reg="Pristimantis">P.</tp:taxon-name-part><tp:taxon-name-part taxon-name-part-type="species" reg="mallii">mallii</tp:taxon-name-part></tp:taxon-name></italic> can be easily distinguished for having “) (” shaped scapular folds (W- or X-shaped scapular fold); snout broadly rounded in dorsal view (subacuminate); upper eyelid bearing one or two subconical tubercles and some rounded tubercles (one small non-conical tubercle); dentigerous processes of vomers with 5–7 teeth (2 or 3 teeth); vocal slits in males present (absent); lateral fringes present (absent); dorsum and flanks light brown to brown, with irregular dark brown marks bounded by dirty cream, light brown or greenish cream (dorsum reddish-brown with some greenish-orange stains in scapular region, with or without yellowish-pale spots); golden coppery iris with black reticulations and a reddish-brown horizontal stripe (deep orange finely reticulated with black).</p><p>Other species of <italic><tp:taxon-name><tp:taxon-name-part taxon-name-part-type="genus" reg="Pristimantis">Pristimantis</tp:taxon-name-part></tp:taxon-name></italic> from the eastern lowlands of Ecuador, that can be confused with the new species by having dermal ridges in the scapular region, are <italic><tp:taxon-name><tp:taxon-name-part taxon-name-part-type="genus" reg="Pristimantis">P.</tp:taxon-name-part><tp:taxon-name-part taxon-name-part-type="species" reg="kichwarum">kichwarum</tp:taxon-name-part></tp:taxon-name></italic> (<xref ref-type="bibr" rid="B17">Elmer and Cannatella 2008</xref>) and <italic><tp:taxon-name><tp:taxon-name-part taxon-name-part-type="genus" reg="Pristimantis">P.</tp:taxon-name-part><tp:taxon-name-part taxon-name-part-type="species" reg="luscombei">luscombei</tp:taxon-name-part></tp:taxon-name></italic> (<xref ref-type="bibr" rid="B14">Duellman and Mendelson 1995</xref>). Nonetheless, these two species have W-shaped dermal ridges (“) (” shaped fold in <italic><tp:taxon-name><tp:taxon-name-part taxon-name-part-type="genus" reg="Pristimantis">P.</tp:taxon-name-part><tp:taxon-name-part taxon-name-part-type="species" reg="mallii">mallii</tp:taxon-name-part></tp:taxon-name></italic>); snout subacuminate in dorsal view (broadly rounded in <italic><tp:taxon-name><tp:taxon-name-part taxon-name-part-type="genus" reg="Pristimantis">P.</tp:taxon-name-part><tp:taxon-name-part taxon-name-part-type="species" reg="mallii">mallii</tp:taxon-name-part></tp:taxon-name></italic>); ulnar tubercles absent or low (present, rounded in <italic><tp:taxon-name><tp:taxon-name-part taxon-name-part-type="genus" reg="Pristimantis">P.</tp:taxon-name-part><tp:taxon-name-part taxon-name-part-type="species" reg="mallii">mallii</tp:taxon-name-part></tp:taxon-name></italic>); and nuptial pads in males absent (present in <italic><tp:taxon-name><tp:taxon-name-part taxon-name-part-type="genus" reg="Pristimantis">P.</tp:taxon-name-part><tp:taxon-name-part taxon-name-part-type="species" reg="mallii">mallii</tp:taxon-name-part></tp:taxon-name></italic>). Other species of rain frogs from the eastern Andean slopes of Ecuador that are morphologically similar to <italic><tp:taxon-name><tp:taxon-name-part taxon-name-part-type="genus" reg="Pristimantis">Pristimantis</tp:taxon-name-part><tp:taxon-name-part taxon-name-part-type="species" reg="mallii">mallii</tp:taxon-name-part></tp:taxon-name></italic> are <italic><tp:taxon-name><tp:taxon-name-part taxon-name-part-type="genus" reg="Pristimantis">P.</tp:taxon-name-part><tp:taxon-name-part taxon-name-part-type="species" reg="marcoreyesi">marcoreyesi</tp:taxon-name-part></tp:taxon-name></italic> (Reyes-Puig et al., 2014), <italic><tp:taxon-name><tp:taxon-name-part taxon-name-part-type="genus" reg="Pristimantis">P.</tp:taxon-name-part><tp:taxon-name-part taxon-name-part-type="species" reg="yanezi">yanezi</tp:taxon-name-part></tp:taxon-name></italic> (Navarrete et al., 2016) and <italic><tp:taxon-name><tp:taxon-name-part taxon-name-part-type="genus" reg="Pristimantis">P.</tp:taxon-name-part><tp:taxon-name-part taxon-name-part-type="species" reg="spinosus">spinosus</tp:taxon-name-part></tp:taxon-name></italic> (Lynch, 1979). In males of <italic><tp:taxon-name><tp:taxon-name-part taxon-name-part-type="genus" reg="Pristimantis">Pristimantis</tp:taxon-name-part><tp:taxon-name-part taxon-name-part-type="species" reg="marcoreyesi">marcoreyesi</tp:taxon-name-part></tp:taxon-name></italic>, <italic><tp:taxon-name><tp:taxon-name-part taxon-name-part-type="genus" reg="Pristimantis">P.</tp:taxon-name-part><tp:taxon-name-part taxon-name-part-type="species" reg="yanezi">yanezi</tp:taxon-name-part></tp:taxon-name></italic> and <italic><tp:taxon-name><tp:taxon-name-part taxon-name-part-type="genus" reg="Pristimantis">P.</tp:taxon-name-part><tp:taxon-name-part taxon-name-part-type="species" reg="spinosus">spinosus</tp:taxon-name-part></tp:taxon-name></italic> the vocal slits and nuptial pads are absent (present in <italic><tp:taxon-name><tp:taxon-name-part taxon-name-part-type="genus" reg="Pristimantis">P.</tp:taxon-name-part><tp:taxon-name-part taxon-name-part-type="species" reg="mallii">mallii</tp:taxon-name-part></tp:taxon-name></italic>). The snout in <italic><tp:taxon-name><tp:taxon-name-part taxon-name-part-type="genus" reg="Pristimantis">P.</tp:taxon-name-part><tp:taxon-name-part taxon-name-part-type="species" reg="marcoreyesi">marcoreyesi</tp:taxon-name-part></tp:taxon-name></italic> and <italic><tp:taxon-name><tp:taxon-name-part taxon-name-part-type="genus" reg="Pristimantis">P.</tp:taxon-name-part><tp:taxon-name-part taxon-name-part-type="species" reg="spinosus">spinosus</tp:taxon-name-part></tp:taxon-name></italic> is subacuminate in dorsal view (broadly rounded in <italic><tp:taxon-name><tp:taxon-name-part taxon-name-part-type="genus" reg="Pristimantis">P.</tp:taxon-name-part><tp:taxon-name-part taxon-name-part-type="species" reg="mallii">mallii</tp:taxon-name-part></tp:taxon-name></italic>); furthermore, <italic><tp:taxon-name><tp:taxon-name-part taxon-name-part-type="genus" reg="Pristimantis">P.</tp:taxon-name-part><tp:taxon-name-part taxon-name-part-type="species" reg="marcoreyesi">marcoreyesi</tp:taxon-name-part></tp:taxon-name></italic> has dorsolateral folds slightly defined (absent in <italic><tp:taxon-name><tp:taxon-name-part taxon-name-part-type="genus" reg="Pristimantis">P.</tp:taxon-name-part><tp:taxon-name-part taxon-name-part-type="species" reg="mallii">mallii</tp:taxon-name-part></tp:taxon-name></italic>), <italic><tp:taxon-name><tp:taxon-name-part taxon-name-part-type="genus" reg="Pristimantis">P.</tp:taxon-name-part><tp:taxon-name-part taxon-name-part-type="species" reg="spinosus">spinosus</tp:taxon-name-part></tp:taxon-name></italic> has the skin of dorsum finely tuberculate (shagreen in <italic><tp:taxon-name><tp:taxon-name-part taxon-name-part-type="genus" reg="Pristimantis">P.</tp:taxon-name-part><tp:taxon-name-part taxon-name-part-type="species" reg="mallii">mallii</tp:taxon-name-part></tp:taxon-name></italic>), and the groin is black enclosing white spots (groin with irregular yellowish marks in <italic><tp:taxon-name><tp:taxon-name-part taxon-name-part-type="genus" reg="Pristimantis">P.</tp:taxon-name-part><tp:taxon-name-part taxon-name-part-type="species" reg="mallii">mallii</tp:taxon-name-part></tp:taxon-name></italic>). Besides, <italic><tp:taxon-name><tp:taxon-name-part taxon-name-part-type="genus" reg="Pristimantis">P.</tp:taxon-name-part><tp:taxon-name-part taxon-name-part-type="species" reg="yanezi">yanezi</tp:taxon-name-part></tp:taxon-name></italic> can be distinguished by having one conical tubercle on the upper eyelid (one or two subconical in <italic><tp:taxon-name><tp:taxon-name-part taxon-name-part-type="genus" reg="Pristimantis">P.</tp:taxon-name-part><tp:taxon-name-part taxon-name-part-type="species" reg="mallii">mallii</tp:taxon-name-part></tp:taxon-name></italic>); discoidal fold absent (present, slightly defined in <italic><tp:taxon-name><tp:taxon-name-part taxon-name-part-type="genus" reg="Pristimantis">P.</tp:taxon-name-part><tp:taxon-name-part taxon-name-part-type="species" reg="mallii">mallii</tp:taxon-name-part></tp:taxon-name></italic>); fingers and toes without lateral fringes (present in <italic><tp:taxon-name><tp:taxon-name-part taxon-name-part-type="genus" reg="Pristimantis">P.</tp:taxon-name-part><tp:taxon-name-part taxon-name-part-type="species" reg="mallii">mallii</tp:taxon-name-part></tp:taxon-name></italic>); dorsum yellowish brown to dark brown with scattered pale brown or orange blotches and black flecks, bearing a faint mid-dorsal hourglass-shaped band (dorsum and flanks light brown to brown, with irregular dark brown marks bounded by dirty cream, light brown or greenish cream).</p></tp:treatment-sec><tp:treatment-sec sec-type="description" id="SECID0ES6AE"><title>Description of the holotype.</title><p>Adult female. Measurements (in mm): <abbrev xmlns:xlink="http://www.w3.org/1999/xlink" xlink:title="snout-vent length" id="ABBRID0EY6AE" xlink:type="simple">SVL</abbrev> 28.7; tibia length 15.6; foot length 15.2; head length 11.7; head width 12.8; eye diameter 4.7; tympanum diameter 2.5; interorbital distance 3.6; upper eyelid width 3.7; internarial distance 3.5; eye–nostril distance 4.6. Head slightly wider than long (12.8 mm vs 11.7); head width 44.4% of <abbrev xmlns:xlink="http://www.w3.org/1999/xlink" xlink:title="snout-vent length" id="ABBRID0E36AE" xlink:type="simple">SVL</abbrev>; head length 41% of <abbrev xmlns:xlink="http://www.w3.org/1999/xlink" xlink:title="snout-vent length" id="ABBRID0EBAAG" xlink:type="simple">SVL</abbrev>; snout broadly rounded in dorsal view, moderate in length and rounded in lateral view (Fig. <xref ref-type="fig" rid="F4">4</xref>); eye–nostril distance 16% of <abbrev xmlns:xlink="http://www.w3.org/1999/xlink" xlink:title="snout-vent length" id="ABBRID0EJAAG" xlink:type="simple">SVL</abbrev>; canthus rostralis slightly concave in lateral view, nostrils directed laterally; interorbital area flat, as wide as the upper eyelid; cranial crests absent; upper eyelid with one or two subconical tubercles (reduced by preservation effects), and some rounded tubercles; upper eyelid width 100% of <abbrev xmlns:xlink="http://www.w3.org/1999/xlink" xlink:title="interorbital distance" id="ABBRID0ENAAG" xlink:type="simple">IOD</abbrev>; tympanic membrane differen<!--PageBreak  -->tiated, tympanic annulus present, with upper margins covered by a supratympanic fold; tympanum diameter 54% of eye diameter; three subconical postrictal tubercles. Choanae moderately in size, with a drop-shaped outline, not concealed by palatal shelf of maxilla; dentigerous processes of vomer oblique in outline, moderately separated, posteromedial to choanae, with six to seven teeth; tongue wider than long, notched posteriorly, approximately 40% of it fixed to the mouth floor.</p><p>Skin on dorsum and flanks shagreen, with rounded tubercles scattered towards the axillary region, with “) (” shaped scapular folds (evident in life); dorsolateral folds absent; skin on venter areolate; discoidal fold slightly defined; cloaca with rounded tubercles on the inferoposterior margin. Forearms slender, ulnar tubercles present, rounded; palmar tubercle heart-shaped, bilobed, approximately twice the size of oval thenar tubercle (the tubercles are slightly defined); subarticular tubercles rounded, defined, few supernumerary tubercles, indistinct; fingers with narrow lateral fringes; Finger I shorter than Finger II; disc on Finger I rounded and on Finger II expanded, twice the width of the digits on Fingers III and IV, truncate; pads on fingers well defined by circumferential grooves on all fingers (Fig. <xref ref-type="fig" rid="F4">4</xref>).</p><p>Hindlimbs slender, tibia length 54% of <abbrev xmlns:xlink="http://www.w3.org/1999/xlink" xlink:title="snout-vent length" id="ABBRID0E2AAG" xlink:type="simple">SVL</abbrev>; foot length 53% of <abbrev xmlns:xlink="http://www.w3.org/1999/xlink" xlink:title="snout-vent length" id="ABBRID0E6AAG" xlink:type="simple">SVL</abbrev> heel; upper surfaces of hindlimbs shagreen; posterior surfaces of thighs smooth, ventral surfaces areolate; heel bearing one or two subconical tubercles (less evident by preservation <!--PageBreak  -->effect) surrounded by few lower rounded tubercles; inner tarsal fold present, it extends up to 1/4 of the tarsus; inner metatarsal tubercle oval, 5–6× as large as outer metatarsal tubercle that is subconical; supernumerary plantar tubercles indistinct; toes with slightly defined lateral fringes; webbing absent; discs on Fingers I and II rounded, discs in Fingers III, IV and V expanded, twice the width of the digit; all toes with ventral pads well defined by circumferential grooves; Toe V longer that Toe III, disc on Toe V reach the distal subarticular tubercle on Toe IV (Fig. <xref ref-type="fig" rid="F4">4</xref>).</p></tp:treatment-sec><tp:treatment-sec sec-type="Color of holotype in life" id="SECID0EJBAG"><title>Color of holotype in life.</title><p>(based on digital photographs, Fig. <xref ref-type="fig" rid="F2">2</xref>) Dorsum light brown with irregular brown marks bounded by dirty cream; black “) (” shaped scapular fold; head with dirty cream marks, one located behind the nostrils; flanks with brown oblique stripes delineated of dirty cream, with marbled brown marks concentrated towards axillary region; with two diagonal dark brown subocular stripes. Ventral areas of body, limbs and palms cream spotted with minute brown dots; throat cream spotted with brown dots, aggregates towards the outer edge of the jaw; forearms and hindlimbs with transversal brown bars separated by light brown interspaces; posterior surfaces of thigh dark brown; groin with irregular pale-yellowish marks. Golden coppery iris with black reticulations and a reddish-brown horizontal stripe.</p><fig id="F2" position="float" orientation="portrait"><label>Figure 2.</label><caption><p>Coloration in life of <italic><tp:taxon-name><tp:taxon-name-part taxon-name-part-type="genus" reg="Pristimantis">Pristimantis</tp:taxon-name-part><tp:taxon-name-part taxon-name-part-type="species" reg="mallii">mallii</tp:taxon-name-part></tp:taxon-name></italic> sp. n. Dorsal view. <bold>A</bold><named-content xmlns:xlink="http://www.w3.org/1999/xlink" content-type="dwc:institutional_code" xlink:type="simple">ZSFQ</named-content> 1305, <abbrev xmlns:xlink="http://www.w3.org/1999/xlink" xlink:title="snout-vent length" id="ABBRID0ENCAG" xlink:type="simple">SVL</abbrev> = 34.3 mm, adult female <bold>B</bold><abbrev xmlns:xlink="http://www.w3.org/1999/xlink" content-type="institution" xlink:title="Sección de Herpetología, Instituto Nacional de Biodiversidad" id="ABBRID0ETCAG" xlink:type="simple">DHMECN</abbrev> 5236, <abbrev xmlns:xlink="http://www.w3.org/1999/xlink" xlink:title="snout-vent length" id="ABBRID0EYCAG" xlink:type="simple">SVL</abbrev> = 30.9 mm, adult female <bold>C</bold><named-content xmlns:xlink="http://www.w3.org/1999/xlink" content-type="dwc:institutional_code" xlink:type="simple">QCAZ</named-content> 52473, <abbrev xmlns:xlink="http://www.w3.org/1999/xlink" xlink:title="snout-vent length" id="ABBRID0EDDAG" xlink:type="simple">SVL</abbrev> = 28.8 mm, holotype, adult female; Second line from left to right <bold>D</bold><named-content xmlns:xlink="http://www.w3.org/1999/xlink" content-type="dwc:institutional_code" xlink:type="simple">QCAZ</named-content> 52494, <abbrev xmlns:xlink="http://www.w3.org/1999/xlink" xlink:title="snout-vent length" id="ABBRID0EODAG" xlink:type="simple">SVL</abbrev> = 29.3 mm, adult female <bold>E</bold><named-content xmlns:xlink="http://www.w3.org/1999/xlink" content-type="dwc:institutional_code" xlink:type="simple">QCAZ</named-content> 52512, <abbrev xmlns:xlink="http://www.w3.org/1999/xlink" xlink:title="snout-vent length" id="ABBRID0EZDAG" xlink:type="simple">SVL</abbrev> = 10.3 mm, subadult male <bold>F</bold><named-content xmlns:xlink="http://www.w3.org/1999/xlink" content-type="dwc:institutional_code" xlink:type="simple">QCAZ</named-content> 52474, <abbrev xmlns:xlink="http://www.w3.org/1999/xlink" xlink:title="snout-vent length" id="ABBRID0EEEAG" xlink:type="simple">SVL</abbrev> = 11.6 mm, adult male. Ventral view <bold>G</bold><abbrev xmlns:xlink="http://www.w3.org/1999/xlink" content-type="institution" xlink:title="Sección de Herpetología, Instituto Nacional de Biodiversidad" id="ABBRID0EKEAG" xlink:type="simple">DHMECN</abbrev> 5236, <abbrev xmlns:xlink="http://www.w3.org/1999/xlink" xlink:title="snout-vent length" id="ABBRID0EPEAG" xlink:type="simple">SVL</abbrev> = 30.9 mm, adult female <bold>H</bold><named-content xmlns:xlink="http://www.w3.org/1999/xlink" content-type="dwc:institutional_code" xlink:type="simple">QCAZ</named-content> 52473, <abbrev xmlns:xlink="http://www.w3.org/1999/xlink" xlink:title="snout-vent length" id="ABBRID0E1EAG" xlink:type="simple">SVL</abbrev> = 28.8 mm, holotype, adult female <bold>I</bold><named-content xmlns:xlink="http://www.w3.org/1999/xlink" content-type="dwc:institutional_code" xlink:type="simple">QCAZ</named-content> 52474, <abbrev xmlns:xlink="http://www.w3.org/1999/xlink" xlink:title="snout-vent length" id="ABBRID0EFFAG" xlink:type="simple">SVL</abbrev> = 11.6 mm, adult male. Pictures are not to scale.</p></caption><graphic xmlns:xlink="http://www.w3.org/1999/xlink" xlink:href="zookeys-832-113-g002.jpg" position="float" orientation="portrait" xlink:type="simple" id="oo_275902.jpg"/></fig></tp:treatment-sec><tp:treatment-sec sec-type="Color of holotype in ethanol 70%" id="SECID0EOFAG"><title>Color of holotype in ethanol 70%.</title><p>(Fig. <xref ref-type="fig" rid="F3">3</xref>) Dorsum light brown with irregular brown marks slightly bounded by cream; black “) (” shaped scapular fold; with two black longitudinal lines above and behind the tympanum; with two diagonal brown subocular stripes; dorsal surfaces limbs, fingers and toes with transversal brown bars separated by dirty cream; the anterior surfaces of flanks light brown, with marbled brown marks concentrated towards axillary region; posterior surfaces of flanks and groin grayish cream. Ventral areas of body, limbs and palms cream spotted with minute brown dots aggregates towards the outer edge of the jaw, carpus, ulnar surfaces, flanks, posterior surfaces of thigh and tarsus. Golden olive iris.</p><fig id="F3" position="float" orientation="portrait"><label>Figure 3.</label><caption><p>Preserved holotype of <italic><tp:taxon-name><tp:taxon-name-part taxon-name-part-type="genus" reg="Pristimantis">Pristimantis</tp:taxon-name-part><tp:taxon-name-part taxon-name-part-type="species" reg="mallii">mallii</tp:taxon-name-part></tp:taxon-name></italic> sp. n., <named-content xmlns:xlink="http://www.w3.org/1999/xlink" content-type="dwc:institutional_code" xlink:type="simple">QCAZ</named-content> 52473, adult female, <abbrev xmlns:xlink="http://www.w3.org/1999/xlink" xlink:title="snout-vent length" id="ABBRID0EQGAG" xlink:type="simple">SVL</abbrev> = 28.8 mm <bold>A</bold> dorsal view <bold>B</bold> ventral view <bold>C</bold> lateral view.</p></caption><graphic xmlns:xlink="http://www.w3.org/1999/xlink" xlink:href="zookeys-832-113-g003.jpg" position="float" orientation="portrait" xlink:type="simple" id="oo_275903.jpg"/></fig><fig id="F4" position="float" orientation="portrait"><label>Figure 4.</label><caption><p>Preserved holotype of <italic><tp:taxon-name><tp:taxon-name-part taxon-name-part-type="genus" reg="Pristimantis">Pristimantis</tp:taxon-name-part><tp:taxon-name-part taxon-name-part-type="species" reg="mallii">mallii</tp:taxon-name-part></tp:taxon-name></italic> sp. n., <named-content xmlns:xlink="http://www.w3.org/1999/xlink" content-type="dwc:institutional_code" xlink:type="simple">QCAZ</named-content> 52473, adult female, <abbrev xmlns:xlink="http://www.w3.org/1999/xlink" xlink:title="snout-vent length" id="ABBRID0EXHAG" xlink:type="simple">SVL</abbrev> = 28.8 mm <bold>A</bold> palmar and plantar surfaces <bold>B</bold> dorsal and lateral views of the head.</p></caption><graphic xmlns:xlink="http://www.w3.org/1999/xlink" xlink:href="zookeys-832-113-g004.jpg" position="float" orientation="portrait" xlink:type="simple" id="oo_275904.jpg"/></fig></tp:treatment-sec><tp:treatment-sec sec-type="variation" id="SECID0EEIAG"><title>Variation.</title><p><bold>Preserved individuals</bold> (Figs <xref ref-type="fig" rid="F5">5</xref>, <xref ref-type="fig" rid="F6">6</xref>). In the type series, adult males (10.2–21.3 mm) are smaller than females (22.6–34.3). See Table <xref ref-type="table" rid="T1">1</xref> for measurements of the type specimens. Males have vocals slits located in the posteromedial region of the floor <!--PageBreak  -->of the mouth; and nuptial pads located in the lower external portion of the Finger I. The “) (” shaped scapular fold is present in all individuals, but is black in all females, while it is not in some males (<named-content xmlns:xlink="http://www.w3.org/1999/xlink" content-type="dwc:institutional_code" xlink:type="simple">ZSFQ</named-content> 1306, <named-content xmlns:xlink="http://www.w3.org/1999/xlink" content-type="dwc:institutional_code" xlink:type="simple">QCAZ</named-content> 52481) (Figs <xref ref-type="fig" rid="F5">5</xref>, <xref ref-type="fig" rid="F6">6</xref>). Background coloration varies from gray or light brown to brown. Marks on dorsum and flanks are similar in all the type series, except for the adult males (<named-content xmlns:xlink="http://www.w3.org/1999/xlink" content-type="dwc:institutional_code" xlink:type="simple">ZSFQ</named-content> 1306, <named-content xmlns:xlink="http://www.w3.org/1999/xlink" content-type="dwc:institutional_code" xlink:type="simple">QCAZ</named-content> 52481) that <!--PageBreak  -->have a dorsum without irregular marks and exhibit an internarial cream brand (Fig. <xref ref-type="fig" rid="F6">6</xref>). Some males present a gray patch on the head between the narinal and postorbital region (<named-content xmlns:xlink="http://www.w3.org/1999/xlink" content-type="dwc:institutional_code" xlink:type="simple">QCAZ</named-content> 52471, <named-content xmlns:xlink="http://www.w3.org/1999/xlink" content-type="dwc:institutional_code" xlink:type="simple">QCAZ</named-content> 52474, <named-content xmlns:xlink="http://www.w3.org/1999/xlink" content-type="dwc:institutional_code" xlink:type="simple">QCAZ</named-content> 52478, and <named-content xmlns:xlink="http://www.w3.org/1999/xlink" content-type="dwc:institutional_code" xlink:type="simple">QCAZ</named-content> 52512); this pattern is not present in any female (Figs <xref ref-type="fig" rid="F5">5</xref>, <xref ref-type="fig" rid="F6">6</xref>). The males (<named-content xmlns:xlink="http://www.w3.org/1999/xlink" content-type="dwc:institutional_code" xlink:type="simple">QCAZ</named-content> 52512 and <abbrev xmlns:xlink="http://www.w3.org/1999/xlink" content-type="institution" xlink:title="Sección de Herpetología, Instituto Nacional de Biodiversidad" id="ABBRID0E4KAG" xlink:type="simple">DHMECN</abbrev> 5234) have a gray spot in the middorsal region (Fig. <xref ref-type="fig" rid="F6">6</xref>). One male presents a dorsal pattern with longitudinal stripes on the dorsum (<named-content xmlns:xlink="http://www.w3.org/1999/xlink" content-type="dwc:institutional_code" xlink:type="simple">QCAZ</named-content> 52480) (Fig. <xref ref-type="fig" rid="F6">6</xref>). In general, males have more variable dorsal patterns than females. Ventral coloration varies from cream to light brown; from slightly spotted (<named-content xmlns:xlink="http://www.w3.org/1999/xlink" content-type="dwc:institutional_code" xlink:type="simple">ZSFQ</named-content> 1305, <named-content xmlns:xlink="http://www.w3.org/1999/xlink" content-type="dwc:institutional_code" xlink:type="simple">QCAZ</named-content> 52473) to roughly spotted with brown (<abbrev xmlns:xlink="http://www.w3.org/1999/xlink" content-type="institution" xlink:title="Sección de Herpetología, Instituto Nacional de Biodiversidad" id="ABBRID0EZLAG" xlink:type="simple">DHMECN</abbrev> 5236, <named-content xmlns:xlink="http://www.w3.org/1999/xlink" content-type="dwc:institutional_code" xlink:type="simple">QCAZ</named-content> 52474, <named-content xmlns:xlink="http://www.w3.org/1999/xlink" content-type="dwc:institutional_code" xlink:type="simple">QCAZ</named-content> 52212) (Figs <xref ref-type="fig" rid="F5">5</xref>, <xref ref-type="fig" rid="F6">6</xref>).</p><fig id="F5" position="float" orientation="portrait"><label>Figure 5.</label><caption><p>Preserved individuals of <italic><tp:taxon-name><tp:taxon-name-part taxon-name-part-type="genus" reg="Pristimantis">Pristimantis</tp:taxon-name-part><tp:taxon-name-part taxon-name-part-type="species" reg="mallii">mallii</tp:taxon-name-part></tp:taxon-name></italic> sp. n. showing dorsal and ventral variation in adult females <bold>A–G</bold> dorsal view <bold>H–N</bold> ventral view. <bold>A, H</bold><named-content xmlns:xlink="http://www.w3.org/1999/xlink" content-type="dwc:institutional_code" xlink:type="simple">ZSFQ</named-content> 1305, <abbrev xmlns:xlink="http://www.w3.org/1999/xlink" xlink:title="snout-vent length" id="ABBRID0EONAG" xlink:type="simple">SVL</abbrev> = 34.3 mm <bold>B, I</bold><abbrev xmlns:xlink="http://www.w3.org/1999/xlink" content-type="institution" xlink:title="Sección de Herpetología, Instituto Nacional de Biodiversidad" id="ABBRID0EUNAG" xlink:type="simple">DHMECN</abbrev> 5236, <abbrev xmlns:xlink="http://www.w3.org/1999/xlink" xlink:title="snout-vent length" id="ABBRID0EZNAG" xlink:type="simple">SVL</abbrev> = 30.9 mm <bold>C, J</bold><named-content xmlns:xlink="http://www.w3.org/1999/xlink" content-type="dwc:institutional_code" xlink:type="simple">QCAZ</named-content> 52494, <abbrev xmlns:xlink="http://www.w3.org/1999/xlink" xlink:title="snout-vent length" id="ABBRID0EEOAG" xlink:type="simple">SVL</abbrev> = 29.3 mm <bold>D, K</bold><named-content xmlns:xlink="http://www.w3.org/1999/xlink" content-type="dwc:institutional_code" xlink:type="simple">QCAZ</named-content> 52473, <abbrev xmlns:xlink="http://www.w3.org/1999/xlink" xlink:title="snout-vent length" id="ABBRID0EPOAG" xlink:type="simple">SVL</abbrev> = 28.8 mm, holotype <bold>E, L</bold><named-content xmlns:xlink="http://www.w3.org/1999/xlink" content-type="dwc:institutional_code" xlink:type="simple">QCAZ</named-content> 39777, <abbrev xmlns:xlink="http://www.w3.org/1999/xlink" xlink:title="snout-vent length" id="ABBRID0E1OAG" xlink:type="simple">SVL</abbrev> = 26.5 mm <bold>F, M</bold><named-content xmlns:xlink="http://www.w3.org/1999/xlink" content-type="dwc:institutional_code" xlink:type="simple">QCAZ</named-content> 52477, <abbrev xmlns:xlink="http://www.w3.org/1999/xlink" xlink:title="snout-vent length" id="ABBRID0EFPAG" xlink:type="simple">SVL</abbrev>= 24.7 mm <bold>G, N</bold><named-content xmlns:xlink="http://www.w3.org/1999/xlink" content-type="dwc:institutional_code" xlink:type="simple">QCAZ</named-content> 52476, <abbrev xmlns:xlink="http://www.w3.org/1999/xlink" xlink:title="snout-vent length" id="ABBRID0EQPAG" xlink:type="simple">SVL</abbrev> = 24.0 mm.</p></caption><graphic xmlns:xlink="http://www.w3.org/1999/xlink" xlink:href="zookeys-832-113-g005.jpg" position="float" orientation="portrait" xlink:type="simple" id="oo_275905.jpg"/></fig><fig id="F6" position="float" orientation="portrait"><label>Figure 6.</label><caption><p>Preserved individuals of <italic><tp:taxon-name><tp:taxon-name-part taxon-name-part-type="genus" reg="Pristimantis">Pristimantis</tp:taxon-name-part><tp:taxon-name-part taxon-name-part-type="species" reg="mallii">mallii</tp:taxon-name-part></tp:taxon-name></italic> sp. n. showing dorsal and ventral variation in males <bold>A–G</bold> dorsal view <bold>H–N</bold> ventral view. <bold>A, H</bold><named-content xmlns:xlink="http://www.w3.org/1999/xlink" content-type="dwc:institutional_code" xlink:type="simple">ZSFQ</named-content> 1306, <abbrev xmlns:xlink="http://www.w3.org/1999/xlink" xlink:title="snout-vent length" id="ABBRID0EXQAG" xlink:type="simple">SVL</abbrev> = 21.3 mm <bold>B, I</bold><named-content xmlns:xlink="http://www.w3.org/1999/xlink" content-type="dwc:institutional_code" xlink:type="simple">QCAZ</named-content> 52480, <abbrev xmlns:xlink="http://www.w3.org/1999/xlink" xlink:title="snout-vent length" id="ABBRID0ECRAG" xlink:type="simple">SVL</abbrev> = 21.1 mm <bold>C, J</bold><named-content xmlns:xlink="http://www.w3.org/1999/xlink" content-type="dwc:institutional_code" xlink:type="simple">QCAZ</named-content> 52481, <abbrev xmlns:xlink="http://www.w3.org/1999/xlink" xlink:title="snout-vent length" id="ABBRID0ENRAG" xlink:type="simple">SVL</abbrev> 15.6 = mm <bold>D, K</bold><named-content xmlns:xlink="http://www.w3.org/1999/xlink" content-type="dwc:institutional_code" xlink:type="simple">QCAZ</named-content> 52471, <abbrev xmlns:xlink="http://www.w3.org/1999/xlink" xlink:title="snout-vent length" id="ABBRID0EYRAG" xlink:type="simple">SVL</abbrev> = 12.9 mm <bold>E, L</bold><named-content xmlns:xlink="http://www.w3.org/1999/xlink" content-type="dwc:institutional_code" xlink:type="simple">QCAZ</named-content> 52474, <abbrev xmlns:xlink="http://www.w3.org/1999/xlink" xlink:title="snout-vent length" id="ABBRID0EDSAG" xlink:type="simple">SVL</abbrev> = 11.6 mm <bold>F, M</bold><named-content xmlns:xlink="http://www.w3.org/1999/xlink" content-type="dwc:institutional_code" xlink:type="simple">QCAZ</named-content> 52478, <abbrev xmlns:xlink="http://www.w3.org/1999/xlink" xlink:title="snout-vent length" id="ABBRID0EOSAG" xlink:type="simple">SVL</abbrev> = 12.2 mm <bold>G, N</bold><named-content xmlns:xlink="http://www.w3.org/1999/xlink" content-type="dwc:institutional_code" xlink:type="simple">QCAZ</named-content> 52512, <abbrev xmlns:xlink="http://www.w3.org/1999/xlink" xlink:title="snout-vent length" id="ABBRID0EZSAG" xlink:type="simple">SVL</abbrev> = 10.3 mm.</p></caption><graphic xmlns:xlink="http://www.w3.org/1999/xlink" xlink:href="zookeys-832-113-g006.jpg" position="float" orientation="portrait" xlink:type="simple" id="oo_275906.jpg"/></fig><table-wrap id="T1" position="float" orientation="portrait"><label>Table 1.</label><caption><p>Measurements (in mm) of type series of <italic><tp:taxon-name><tp:taxon-name-part taxon-name-part-type="genus" reg="Pristimantis">Pristimantis</tp:taxon-name-part><tp:taxon-name-part taxon-name-part-type="species" reg="mallii">mallii</tp:taxon-name-part></tp:taxon-name></italic> sp. n. Ranges followed by mean and standard deviation in parentheses.</p></caption><table id="TID0EPJAI" rules="all"><tbody><tr><th rowspan="1" colspan="1">Characters</th><th rowspan="1" colspan="1">Females (<italic>n</italic> = 8)</th><th rowspan="1" colspan="1">Males (<italic>n</italic> = 12)</th></tr><tr><td rowspan="1" colspan="1">
                      <bold><abbrev xmlns:xlink="http://www.w3.org/1999/xlink" xlink:title="snout-vent length" id="ABBRID0EQUAG" xlink:type="simple">SVL</abbrev></bold>
                    </td><td rowspan="1" colspan="1">22.6–34.3 (27.6±3.9)</td><td rowspan="1" colspan="1">10.2–21.3 (16.7±4.5)</td></tr><tr><td rowspan="1" colspan="1">
                      <bold><abbrev xmlns:xlink="http://www.w3.org/1999/xlink" xlink:title="tibia length" id="ABBRID0EAVAG" xlink:type="simple">TL</abbrev></bold>
                    </td><td rowspan="1" colspan="1">13.1–16.0 (15.3±1.0)</td><td rowspan="1" colspan="1">8.8–11.4 (10.7±1.0)</td></tr><tr><td rowspan="1" colspan="1">
                      <bold>FL</bold>
                    </td><td rowspan="1" colspan="1">12.2–15.0 (14.3±1.2)</td><td rowspan="1" colspan="1">8.2–11.4 (9.6±1.1)</td></tr><tr><td rowspan="1" colspan="1">
                      <bold><abbrev xmlns:xlink="http://www.w3.org/1999/xlink" xlink:title="head width" id="ABBRID0E4VAG" xlink:type="simple">HW</abbrev></bold>
                    </td><td rowspan="1" colspan="1">9.4–14 (11.8±1.4)</td><td rowspan="1" colspan="1">5.8–8.9 (7.4±0.9)</td></tr><tr><td rowspan="1" colspan="1">
                      <bold><abbrev xmlns:xlink="http://www.w3.org/1999/xlink" xlink:title="head length" id="ABBRID0ENWAG" xlink:type="simple">HL</abbrev></bold>
                    </td><td rowspan="1" colspan="1">9.5–14.2 (12.1±1.4)</td><td rowspan="1" colspan="1">6.2–8.2 (8.1±0.9)</td></tr><tr><td rowspan="1" colspan="1">
                      <bold><abbrev xmlns:xlink="http://www.w3.org/1999/xlink" xlink:title="interorbital distance" id="ABBRID0E4WAG" xlink:type="simple">IOD</abbrev></bold>
                    </td><td rowspan="1" colspan="1">2.7–4.2 (3.6±0.4)</td><td rowspan="1" colspan="1">1.7–2.8 (2.3±0.3)</td></tr><tr><td rowspan="1" colspan="1">
                      <bold><abbrev xmlns:xlink="http://www.w3.org/1999/xlink" xlink:title="upper eyelid" id="ABBRID0ENXAG" xlink:type="simple">EW</abbrev></bold>
                    </td><td rowspan="1" colspan="1">3.0–4.0 (3.5±0.3)</td><td rowspan="1" colspan="1">1.9–3.2 (2.6±0.3)</td></tr><tr><td rowspan="1" colspan="1">
                      <bold><abbrev xmlns:xlink="http://www.w3.org/1999/xlink" xlink:title="internarial distance" id="ABBRID0E4XAG" xlink:type="simple">IND</abbrev></bold>
                    </td><td rowspan="1" colspan="1">1.8–3.7 (3.1±0.6)</td><td rowspan="1" colspan="1">1.1–2.9 (2.1±0.5)</td></tr><tr><td rowspan="1" colspan="1">
                      <bold><abbrev xmlns:xlink="http://www.w3.org/1999/xlink" xlink:title="eye-nostril distance" id="ABBRID0ENYAG" xlink:type="simple">EN</abbrev></bold>
                    </td><td rowspan="1" colspan="1">3.1–4.6 (4.0±0.5)</td><td rowspan="1" colspan="1">2.0–2.8 (2.4±0.2)</td></tr><tr><td rowspan="1" colspan="1">
                      <bold><abbrev xmlns:xlink="http://www.w3.org/1999/xlink" xlink:title="tympanum diameter" id="ABBRID0E4YAG" xlink:type="simple">TD</abbrev></bold>
                    </td><td rowspan="1" colspan="1">1.5–3.0 (2.1±0.5)</td><td rowspan="1" colspan="1">1.0–1.7 (1.2±0.2)</td></tr><tr><td rowspan="1" colspan="1">
                      <bold><abbrev xmlns:xlink="http://www.w3.org/1999/xlink" xlink:title="eye diameter" id="ABBRID0ENZAG" xlink:type="simple">ED</abbrev></bold>
                    </td><td rowspan="1" colspan="1">3.6–5.0 (4.4±0.5)</td><td rowspan="1" colspan="1">2.7–4.1 (3.4±0.4)</td></tr></tbody></table></table-wrap></tp:treatment-sec><tp:treatment-sec sec-type="Coloration in life" id="SECID0EXZAG"><title>Coloration in life.</title><p>(based on digital photographs of the type specimens, Fig. <xref ref-type="fig" rid="F2">2</xref>).</p><p>Dorsum and flanks light brown (<named-content xmlns:xlink="http://www.w3.org/1999/xlink" content-type="dwc:institutional_code" xlink:type="simple">QCAZ</named-content> 52473) to brown (<named-content xmlns:xlink="http://www.w3.org/1999/xlink" content-type="dwc:institutional_code" xlink:type="simple">QCAZ</named-content> 52494, <named-content xmlns:xlink="http://www.w3.org/1999/xlink" content-type="dwc:institutional_code" xlink:type="simple">QCAZ</named-content> 52512), with irregular dark brown marks bounded by dirty cream (<named-content xmlns:xlink="http://www.w3.org/1999/xlink" content-type="dwc:institutional_code" xlink:type="simple">QCAZ</named-content> 52473), light brown (<abbrev xmlns:xlink="http://www.w3.org/1999/xlink" content-type="institution" xlink:title="Sección de Herpetología, Instituto Nacional de Biodiversidad" id="ABBRID0EX1AG" xlink:type="simple">DHMECN</abbrev> 5236) or greenish cream (<named-content xmlns:xlink="http://www.w3.org/1999/xlink" content-type="dwc:institutional_code" xlink:type="simple">ZSFQ</named-content> 1305) (Fig. <xref ref-type="fig" rid="F2">2</xref>); hidden surfaces of thighs brown splashed with dirty cream; groin with irregular yellowish marks; venter light gray (<named-content xmlns:xlink="http://www.w3.org/1999/xlink" content-type="dwc:institutional_code" xlink:type="simple">QCAZ</named-content> 52474) or cream (<named-content xmlns:xlink="http://www.w3.org/1999/xlink" content-type="dwc:institutional_code" xlink:type="simple">QCAZ</named-content> 52473) spotted to densely spotted (<named-content xmlns:xlink="http://www.w3.org/1999/xlink" content-type="dwc:institutional_code" xlink:type="simple">QCAZ</named-content> 52474, <abbrev xmlns:xlink="http://www.w3.org/1999/xlink" content-type="institution" xlink:title="Sección de Herpetología, Instituto Nacional de Biodiversidad" id="ABBRID0EU2AG" xlink:type="simple">DHMECN</abbrev> 5236, <named-content xmlns:xlink="http://www.w3.org/1999/xlink" content-type="dwc:institutional_code" xlink:type="simple">QCAZ</named-content> 5212) with brown. Golden coppery iris with black reticulations and a reddish horizontal stripe (Fig. <xref ref-type="fig" rid="F2">2</xref>).</p></tp:treatment-sec><tp:treatment-sec sec-type="distribution" id="SECID0EC3AG"><title>Distribution and natural history.</title><p><italic><tp:taxon-name><tp:taxon-name-part taxon-name-part-type="genus" reg="Pristimantis">Pristimantis</tp:taxon-name-part><tp:taxon-name-part taxon-name-part-type="species" reg="mallii">mallii</tp:taxon-name-part></tp:taxon-name></italic> is only known from Fundación EcoMinga’s Río Zuñag Ecological Reserve, which is located in the southeastern buffer zone of the Llanganates National Park, in Baños, Río Negro, Tungurahua <!--PageBreak  -->province, in the upper basin of the Pastaza River, on the east-central slope of the Andes in Ecuador. This locality comprises montane cloud forest (<xref ref-type="bibr" rid="B46">MAE 2012</xref>). The elevation range is 1300–2190 m above sea level.</p><p>All specimens were found on herbaceous and shrub vegetation inside mature forest, where they perched on herbs, shrubs, palms, ferns, bromeliads and <tp:taxon-name><tp:taxon-name-part taxon-name-part-type="family">Araceae</tp:taxon-name-part></tp:taxon-name> between 100 and 450 cm above the ground. A couple in amplexus was found in January 2012, and the female deposited an egg clutch in a field bag, in the time passed between being collected in the field and reaching the base camp. Additionally, two couples in amplexus and an adult female were found in October 2017.</p></tp:treatment-sec><tp:treatment-sec sec-type="etymology" id="SECID0EA4AG"><title>Etymology.</title><p>The new species is named in honor of the late Dr V. N. Mallikarjuna “Malli” Rao, of Wilmington, Delaware, USA. A winner of the Lavosier Medal at DuPont, he helped develop an environmentally safe alternative to the fluorocarbons that were depleting the ozone layer. His donation to EcoMinga in 2007 started the Río Zuñag Reserve, the type locality of <italic><tp:taxon-name><tp:taxon-name-part taxon-name-part-type="genus" reg="Pristimantis">P.</tp:taxon-name-part><tp:taxon-name-part taxon-name-part-type="species" reg="mallii">mallii</tp:taxon-name-part></tp:taxon-name></italic>.</p><fig id="F7" position="float" orientation="portrait"><label>Figure 7.</label><caption><p>Map showing the four known localities for <italic><tp:taxon-name><tp:taxon-name-part taxon-name-part-type="genus" reg="Pristimantis">Pristimantis</tp:taxon-name-part><tp:taxon-name-part taxon-name-part-type="species" reg="mallii">mallii</tp:taxon-name-part></tp:taxon-name></italic> sp. n. Localities are based on type specimens deposited at the <named-content xmlns:xlink="http://www.w3.org/1999/xlink" content-type="dwc:institutional_code" xlink:type="simple">QCAZ</named-content>, <abbrev xmlns:xlink="http://www.w3.org/1999/xlink" content-type="institution" xlink:title="Sección de Herpetología, Instituto Nacional de Biodiversidad" id="ABBRID0EJ5AG" xlink:type="simple">DHMECN</abbrev> and <named-content xmlns:xlink="http://www.w3.org/1999/xlink" content-type="dwc:institutional_code" xlink:type="simple">ZSFQ</named-content> collections. Triangle represents the holotype locality; circles represents the paratypes localities.</p></caption><graphic xmlns:xlink="http://www.w3.org/1999/xlink" xlink:href="zookeys-832-113-g007.jpg" position="float" orientation="portrait" xlink:type="simple" id="oo_275907.jpg"/></fig></tp:treatment-sec><tp:treatment-sec><!--Section generated to contain objects referenced in tp:taxon-treatment.--><fig id="F1" position="float" orientation="portrait"><label>Figure 1.</label><caption><p>Phylogeny of <italic><tp:taxon-name><tp:taxon-name-part taxon-name-part-type="genus" reg="Pristimantis">Pristimantis</tp:taxon-name-part></tp:taxon-name></italic> showing the relationships of <italic><tp:taxon-name><tp:taxon-name-part taxon-name-part-type="genus" reg="Pristimantis">Pristimantis</tp:taxon-name-part><tp:taxon-name-part taxon-name-part-type="species" reg="mallii">mallii</tp:taxon-name-part></tp:taxon-name></italic> sp. n. (red). The phylogram was derived from analysis of 2968 bp of mitochondrial (gene fragments 12S and 16S) and nuclear (gene fragment RAG) DNA sequences. Branch support is presented for each clade as Bayesian posterior probabilities × 100 (left of the slash) and non-parametric bootstrap (right of the slash). Asterisks indicate support values of 100. The external group is not shown. For each specimen, museum catalog number, locality, and GenBank accession number (in parentheses) are reported. Abbreviations: E. R. = Ecological Reserve.</p></caption><graphic xmlns:xlink="http://www.w3.org/1999/xlink" xlink:href="zookeys-832-113-g001.jpg" position="float" orientation="portrait" xlink:type="simple" id="oo_275901.jpg"/></fig></tp:treatment-sec><ref-list><ref id="B48"><mixed-citation xmlns:xlink="http://www.w3.org/1999/xlink" xlink:type="simple"><person-group><name name-style="western"><surname>Ortega-Andrade</surname><given-names>HM</given-names></name><name name-style="western"><surname>Venegas</surname><given-names>PJ</given-names></name></person-group> (<year>2014</year>) <article-title>A new synonym for <italic><tp:taxon-name><tp:taxon-name-part taxon-name-part-type="genus">Pristimantis</tp:taxon-name-part><tp:taxon-name-part taxon-name-part-type="species">luscombei</tp:taxon-name-part></tp:taxon-name></italic> (Duellman and Mendelson 1995) and the description of a new species of <italic><tp:taxon-name><tp:taxon-name-part taxon-name-part-type="genus">Pristimantis</tp:taxon-name-part></tp:taxon-name></italic> from the upper Amazon basin (<tp:taxon-name><tp:taxon-name-part taxon-name-part-type="class">Amphibia</tp:taxon-name-part></tp:taxon-name>: <tp:taxon-name><tp:taxon-name-part taxon-name-part-type="family">Craugastoridae</tp:taxon-name-part></tp:taxon-name>).</article-title><source>Zootaxa</source><volume>3895</volume>(<issue>1</issue>): <fpage>31</fpage>–<lpage>57</lpage>. <ext-link xlink:type="simple" ext-link-type="doi" xlink:href="10.11646/zootaxa.3895.1.2">https://doi.org/10.11646/zootaxa.3895.1.2</ext-link></mixed-citation></ref><ref id="B17"><mixed-citation xmlns:xlink="http://www.w3.org/1999/xlink" xlink:type="simple"><person-group><name name-style="western"><surname>Elmer</surname><given-names>KR</given-names></name><name name-style="western"><surname>Cannatella</surname><given-names>DC</given-names></name></person-group> (<year>2008</year>) <article-title>Three new species of leaflitter frogs from the upper Amazon forests: cryptic diversity within <italic><tp:taxon-name><tp:taxon-name-part taxon-name-part-type="genus">Pristimantis</tp:taxon-name-part></tp:taxon-name></italic> “<tp:taxon-name><tp:taxon-name-part taxon-name-part-type="genus"/><tp:taxon-name-part taxon-name-part-type="species">ockendeni</tp:taxon-name-part></tp:taxon-name>”(<tp:taxon-name><tp:taxon-name-part taxon-name-part-type="order">Anura</tp:taxon-name-part></tp:taxon-name>: <tp:taxon-name><tp:taxon-name-part taxon-name-part-type="family">Strabomantidae</tp:taxon-name-part></tp:taxon-name>) in Ecuador.</article-title><source>Zootaxa</source><volume>1784</volume>: <fpage>11</fpage>–<lpage>38</lpage>.</mixed-citation></ref><ref id="B14"><mixed-citation xmlns:xlink="http://www.w3.org/1999/xlink" xlink:type="simple"><person-group><name name-style="western"><surname>Duellman</surname><given-names>WE</given-names></name><name name-style="western"><surname>Mendelson</surname><given-names>JR</given-names></name></person-group> (<year>1995</year>) <article-title>Amphibians and reptiles from northern Departamento Loreto, Peru: taxonomy and biogeography.</article-title><source>The University of Kansas Science Bulletin</source><volume>55</volume>: <fpage>329</fpage>–<lpage>376</lpage>. <ext-link xlink:type="simple" ext-link-type="doi" xlink:href="10.5962/bhl.part.779">https://doi.org/10.5962/bhl.part.779</ext-link></mixed-citation></ref><ref id="B46"><mixed-citation xmlns:xlink="http://www.w3.org/1999/xlink" xlink:type="simple"><institution xlink:type="simple">MAE [Ministerio del Ambiente del Ecuador]</institution> (<year>2012</year>) <source>Sistema de clasificación de los ecosistemas del Ecuador continental.</source><publisher-name>Subsecretaría de Patrimonio Natural</publisher-name>, <publisher-loc>Quito</publisher-loc>, <size units="page">32 pp</size>.</mixed-citation></ref></ref-list></tp:taxon-treatment>
